# Supplementary material for: Multicenter analysis of immunosuppressive medications on the risk of malignancy following adult solid organ transplantation
Source: Front Oncol. 2023 Jun 16;13:1146002. doi: 10.3389/fonc.2023.1146002 (PMC10313202; doi:10.3389/fonc.2023.1146002)
Supplement: Supplementary Table 1 — CSV file of ICD-9, and ICD-10 diagnoses with associated grouping into nominal malignancy types. [file Table_1.csv]

icd_name	icd_code	malignancy_code
malignant neoplasm of kidney, except pelvis	189.0	kidney
unspecified malignant neoplasm of skin of lower limb, including hip	173.7	skin
unspecified malignant neoplasm of scalp and skin of neck	173.4	skin
unspecified malignant neoplasm of skin of upper limb, including shoulder	173.6	skin
malignant melanoma of skin of trunk, except scrotum	172.5	skin
unspecified malignant neoplasm of skin of trunk, except scrotum	173.5	skin
unspecified malignant neoplasm of other specified sites of skin	173.8	skin
malignant neoplasm of labia minora	184.2	gyn
malignant neoplasm of anus, unspecified site	154.3	colorectal
malignant neoplasm of sigmoid colon	153.3	colorectal
malignant neoplasm of colon, unspecified site	153.9	colorectal
malignant neoplasm of prostate	185	prostate
malignant neoplasm of bladder, part unspecified	188.9	bladder
malignant neoplasm of anterior wall of urinary bladder	188.3	bladder
malignant neoplasm of parotid gland	142.0	parotid
acute myeloid leukemia, without mention of having achieved remission	205.00	leukemia
malignant neoplasm of thyroid gland	C73	thyroid
unspecified malignant neoplasm of skin of other and unspecified parts of face	173.3	skin
unspecified malignant neoplasm of skin of lower limb, including hip	173.7	skin
malignant melanoma of skin of other and unspecified parts of face	172.3	skin
unspecified malignant neoplasm of skin of trunk, except scrotum	173.5	skin
malignant neoplasm of lower lip, vermilion border	140.1	oral
unspecified malignant neoplasm of skin of other and unspecified parts of face	173.3	skin
unspecified malignant neoplasm of skin, site unspecified	173.9	skin
unspecified malignant neoplasm of skin of upper limb, including shoulder	173.6	skin
unspecified malignant neoplasm of scalp and skin of neck	173.4	skin
unspecified malignant neoplasm of skin of lower limb, including hip	173.7	skin
unspecified malignant neoplasm of skin of upper limb, including shoulder	173.6	skin
unspecified malignant neoplasm of skin of trunk, except scrotum	173.5	skin
unspecified malignant neoplasm of skin, site unspecified	173.9	skin
malignant neoplasm of body of penis	187.3	other
malignant neoplasm of connective and other soft tissue of lower limb, including hip	171.3	connective
unspecified malignant neoplasm of skin of lower limb, including hip	173.7	skin
unspecified malignant neoplasm of skin of lower limb, including hip	173.7	skin
malignant neoplasm of kidney, except pelvis	189.0	kidney
malignant neoplasm of upper lobe, bronchus or lung	162.3	lung
malignant neoplasm of bronchus and lung, unspecified	162.9	lung
malignant neoplasm of renal pelvis	189.1	kidney
malignant neoplasm of colon, unspecified site	153.9	colorectal
unspecified malignant neoplasm of eyelid, including canthus	173.1	unspecified
unspecified malignant neoplasm of skin of other and unspecified parts of face	173.3	skin
unspecified malignant neoplasm of skin of other and unspecified parts of face	173.3	skin
unspecified malignant neoplasm of eyelid, including canthus	173.1	unspecified
unspecified malignant neoplasm of skin of ear and external auditory canal	173.2	skin
unspecified malignant neoplasm of skin of other and unspecified parts of face	173.3	skin
unspecified malignant neoplasm of skin of lower limb, including hip	173.7	skin
unspecified malignant neoplasm of skin of trunk, except scrotum	173.5	skin
unspecified malignant neoplasm of skin of upper limb, including shoulder	173.6	skin
unspecified malignant neoplasm of scalp and skin of neck	173.4	skin
unspecified malignant neoplasm of skin of trunk, except scrotum	173.5	skin
unspecified malignant neoplasm of skin of lower limb, including hip	173.7	skin
unspecified malignant neoplasm of skin of other and unspecified parts of face	173.3	skin
unspecified malignant neoplasm of skin of upper limb, including shoulder	173.6	skin
unspecified malignant neoplasm of skin of ear and external auditory canal	173.2	skin
unspecified malignant neoplasm of scalp and skin of neck	173.4	skin
unspecified malignant neoplasm of eyelid, including canthus	173.1	unspecified
malignant neoplasm of long bones of lower limb	170.7	bone
malignant neoplasm of bronchus and lung, unspecified	162.9	lung
unspecified malignant neoplasm of skin of ear and external auditory canal	173.2	skin
acute myeloid leukemia, without mention of having achieved remission	205.00	leukemia
unspecified malignant neoplasm of skin, site unspecified	173.9	skin
unspecified malignant neoplasm of scalp and skin of neck	173.4	skin
unspecified malignant neoplasm of skin of other and unspecified parts of face	173.3	skin
malignant neoplasm of cervix uteri, unspecified site	180.9	gyn
malignant neoplasm of pancreas, part unspecified	157.9	pancreas
unspecified malignant neoplasm of scalp and skin of neck	173.4	skin
malignant neoplasm of pancreas, part unspecified	157.9	pancreas
malignant neoplasm of tail of pancreas	157.2	pancreas
malignant neoplasm of islets of langerhans	157.4	other
unspecified malignant neoplasm of scalp and skin of neck	173.4	skin
unspecified malignant neoplasm of skin of upper limb, including shoulder	173.6	skin
unspecified malignant neoplasm of skin of upper limb, including shoulder	173.6	skin
malignant neoplasm of prostate	185	prostate
other malignant lymphomas, unspecified site, extranodal and solid organ sites	202.80	lymphoma
unspecified malignant neoplasm of skin of upper limb, including shoulder	173.6	skin
malignant neoplasm of kidney, except pelvis	189.0	kidney
malignant carcinoid tumor of unknown primary site	209.20	other
secondary neuroendocrine tumor of liver	209.72	liver
malignant poorly differentiated neuroendocrine carcinoma, any site	209.30	other
unspecified malignant neoplasm of skin of upper limb, including shoulder	173.6	skin
unspecified malignant neoplasm of skin of ear and external auditory canal	173.2	skin
unspecified malignant neoplasm of skin of other and unspecified parts of face	173.3	skin
unspecified malignant neoplasm of scalp and skin of neck	173.4	skin
unspecified malignant neoplasm of skin of upper limb, including shoulder	173.6	skin
unspecified malignant neoplasm of skin of trunk, except scrotum	173.5	skin
acute leukemia of unspecified cell type, without mention of having achieved remission	208.00	leukemia
unspecified malignant neoplasm of skin of upper limb, including shoulder	173.6	skin
malignant neoplasm of prostate	185	prostate
malignant neoplasm of other sites of tongue	141.8	oral
malignant neoplasm of tip and lateral border of tongue	141.2	oral
unspecified malignant neoplasm of skin, site unspecified	173.9	skin
unspecified malignant neoplasm of skin, site unspecified	173.9	skin
basal cell carcinoma of scalp and skin of neck	173.41	skin
squamous cell carcinoma of skin of lower limb, including hip	173.72	skin
unspecified malignant neoplasm of skin, site unspecified	173.90	skin
unspecified malignant neoplasm of skin of other and unspecified parts of face	173.3	skin
unspecified malignant neoplasm of skin of upper limb, including shoulder	173.6	skin
unspecified malignant neoplasm of skin of other and unspecified parts of face	173.3	skin
malignant neoplasm of small intestine, unspecified site	152.9	colorectal
malignant neoplasm of duodenum	152.0	colorectal
unspecified malignant neoplasm of skin of other and unspecified parts of face	173.3	skin
unspecified malignant neoplasm of skin of ear and external auditory canal	173.2	skin
unspecified malignant neoplasm of skin of trunk, except scrotum	173.5	skin
unspecified malignant neoplasm of scalp and skin of neck	173.4	skin
unspecified malignant neoplasm of skin, site unspecified	173.9	skin
malignant neoplasm of breast (female), unspecified	174.9	breast
malignant neoplasm of upper-outer quadrant of female breast	174.4	breast
malignant neoplasm of other specified sites of female breast	174.8	breast
malignant neoplasm of ovary	183.0	gyn
unspecified malignant neoplasm of skin of upper limb, including shoulder	173.6	skin
unspecified malignant neoplasm of skin of other and unspecified parts of face	173.3	skin
unspecified malignant neoplasm of skin of ear and external auditory canal	173.2	skin
unspecified malignant neoplasm of skin of other and unspecified parts of face	173.3	skin
other malignant lymphomas, unspecified site, extranodal and solid organ sites	202.80	lymphoma
other malignant lymphomas, lymph nodes of multiple sites	202.88	lymphoma
other malignant lymphomas, lymph nodes of head, face, and neck	202.81	lymphoma
nodular lymphoma, lymph nodes of multiple sites	202.08	lymphoma
unspecified malignant neoplasm of skin of other and unspecified parts of face	173.3	skin
malignant melanoma of skin of trunk, except scrotum	172.5	skin
malignant melanoma of other specified sites of skin	172.8	skin
melanoma of skin, site unspecified	172.9	skin
unspecified malignant neoplasm of skin, site unspecified	173.9	skin
other malignant lymphomas, unspecified site, extranodal and solid organ sites	202.80	lymphoma
unspecified malignant neoplasm of skin of other and unspecified parts of face	173.3	skin
unspecified malignant neoplasm of skin of ear and external auditory canal	173.2	skin
hodgkin's disease, unspecified type, unspecified site, extranodal and solid organ sites	201.90	lymphoma
other malignant lymphomas, lymph nodes of head, face, and neck	202.81	lymphoma
large cell lymphoma, lymph nodes of multiple sites	200.78	lymphoma
unspecified malignant neoplasm of skin of trunk, except scrotum	173.5	skin
other malignant lymphomas, unspecified site, extranodal and solid organ sites	202.80	lymphoma
other malignant lymphomas, lymph nodes of multiple sites	202.88	lymphoma
unspecified malignant neoplasm of skin, site unspecified	173.9	skin
unspecified malignant neoplasm of skin, site unspecified	173.9	skin
malignant neoplasm of liver, primary	155.0	liver
malignant neoplasm of bronchus and lung, unspecified	162.9	lung
malignant neoplasm of liver, not specified as primary or secondary	155.2	liver
unspecified malignant neoplasm of skin of other and unspecified parts of face	173.3	skin
unspecified malignant neoplasm of skin of trunk, except scrotum	173.5	skin
unspecified malignant neoplasm of skin, site unspecified	173.9	skin
malignant neoplasm of breast (female), unspecified	174.9	breast
unspecified malignant neoplasm of skin of upper limb, including shoulder	173.6	skin
unspecified malignant neoplasm of scalp and skin of neck	173.4	skin
unspecified malignant neoplasm of scalp and skin of neck	173.4	skin
unspecified malignant neoplasm of skin of ear and external auditory canal	173.2	skin
unspecified malignant neoplasm of skin of other and unspecified parts of face	173.3	skin
other malignant lymphomas, lymph nodes of inguinal region and lower limb	202.85	lymphoma
other malignant lymphomas, unspecified site, extranodal and solid organ sites	202.80	lymphoma
other malignant lymphomas, lymph nodes of head, face, and neck	202.81	lymphoma
lymphosarcoma, lymph nodes of multiple sites	200.18	other
burkitt's tumor or lymphoma, unspecified site, extranodal and solid organ sites	200.20	lymphoma
other immunoproliferative neoplasms, in remission	203.81	unspecified
unspecified malignant neoplasm of skin of upper limb, including shoulder	173.6	skin
malignant neoplasm of bronchus and lung, unspecified	162.9	lung
chronic lymphoid leukemia, without mention of having achieved remission	204.10	leukemia
unspecified malignant neoplasm of skin of upper limb, including shoulder	173.6	skin
unspecified malignant neoplasm of skin of other and unspecified parts of face	173.3	skin
unspecified malignant neoplasm of skin of other and unspecified parts of face	173.3	skin
unspecified malignant neoplasm of skin of upper limb, including shoulder	173.6	skin
unspecified malignant neoplasm of scalp and skin of neck	173.4	skin
squamous cell carcinoma of skin of ear and external auditory canal	173.22	skin
squamous cell carcinoma of skin of other and unspecified parts of face	173.32	skin
malignant neoplasm of corpus uteri, except isthmus	182.0	gyn
malignant melanoma of skin of trunk, except scrotum	172.5	skin
unspecified malignant neoplasm of skin, site unspecified	173.9	skin
unspecified malignant neoplasm of skin of other and unspecified parts of face	173.3	skin
unspecified malignant neoplasm of skin of trunk, except scrotum	173.5	skin
unspecified malignant neoplasm of skin of upper limb, including shoulder	173.6	skin
malignant neoplasm of penis, part unspecified	187.4	unspecified
unspecified malignant neoplasm of skin of other and unspecified parts of face	173.3	skin
unspecified malignant neoplasm of skin of lower limb, including hip	173.7	skin
unspecified malignant neoplasm of skin, site unspecified	173.9	skin
unspecified malignant neoplasm of skin of upper limb, including shoulder	173.6	skin
malignant neoplasm of connective and other soft tissue of lower limb, including hip	171.3	connective
kaposi's sarcoma, lung	176.4	lung
malignant melanoma of skin of lower limb, including hip	172.7	skin
malignant neoplasm of other specified sites of connective and other soft tissue	171.8	connective
unspecified malignant neoplasm of skin of lower limb, including hip	173.7	skin
malignant neoplasm of kidney, except pelvis	189.0	kidney
malignant neoplasm of upper lobe, bronchus or lung	162.3	lung
malignant neoplasm of bronchus and lung, unspecified	162.9	lung
other malignant neoplasm without specification of site	199.1	unspecified
malignant neoplasm of kidney, except pelvis	189.0	kidney
malignant neoplasm of renal pelvis	189.1	kidney
unspecified malignant neoplasm of skin of trunk, except scrotum	173.5	skin
unspecified malignant neoplasm of skin of upper limb, including shoulder	173.6	skin
unspecified malignant neoplasm of skin, site unspecified	173.9	skin
unspecified malignant neoplasm of skin of lower limb, including hip	173.7	skin
unspecified malignant neoplasm of skin of other and unspecified parts of face	173.3	skin
malignant neoplasm of bronchus and lung, unspecified	162.9	lung
unspecified malignant neoplasm of skin of other and unspecified parts of face	173.3	skin
malignant neoplasm of kidney, except pelvis	189.0	kidney
unspecified malignant neoplasm of skin of upper limb, including shoulder	173.6	skin
unspecified malignant neoplasm of skin of other and unspecified parts of face	173.3	skin
unspecified malignant neoplasm of skin of trunk, except scrotum	173.5	skin
unspecified malignant neoplasm of skin, site unspecified	173.9	skin
malignant neoplasm of kidney, except pelvis	189.0	kidney
unspecified malignant neoplasm of skin of other and unspecified parts of face	173.3	skin
malignant neoplasm of prostate	185	prostate
other malignant lymphomas, unspecified site, extranodal and solid organ sites	202.80	lymphoma
other malignant lymphomas, lymph nodes of axilla and upper limb	202.84	lymphoma
hodgkin's disease, unspecified type, unspecified site, extranodal and solid organ sites	201.90	lymphoma
malignant neoplasm of intrahepatic bile ducts	155.1	liver
unspecified malignant neoplasm of skin of ear and external auditory canal	173.2	skin
unspecified malignant neoplasm of scalp and skin of neck	173.4	skin
unspecified malignant neoplasm of skin, site unspecified	173.9	skin
unspecified malignant neoplasm of skin of upper limb, including shoulder	173.6	skin
malignant neoplasm of lower lobe, bronchus or lung	162.5	lung
malignant neoplasm of bronchus and lung, unspecified	162.9	lung
malignant neoplasm of long bones of lower limb	170.7	bone
melanoma of skin, site unspecified	172.9	skin
unspecified malignant neoplasm of skin of other and unspecified parts of face	173.3	skin
unspecified malignant neoplasm of skin, site unspecified	173.9	skin
other malignant lymphomas, unspecified site, extranodal and solid organ sites	202.80	lymphoma
marginal zone lymphoma, unspecified site, extranodal and solid organ sites	200.30	lymphoma
malignant neoplasm of connective and other soft tissue of lower limb, including hip	171.3	connective
unspecified malignant neoplasm of skin of upper limb, including shoulder	173.6	skin
malignant neoplasm of short bones of upper limb	170.5	bone
malignant neoplasm of connective and other soft tissue of upper limb, including shoulder	171.2	connective
unspecified malignant neoplasm of skin of other and unspecified parts of face	173.3	skin
malignant neoplasm of kidney, except pelvis	189.0	kidney
unspecified malignant neoplasm of skin of lower limb, including hip	173.7	skin
malignant neoplasm of prostate	185	prostate
malignant neoplasm of prostate	C61	prostate
malignant neoplasm of penis, part unspecified	187.4	unspecified
unspecified malignant neoplasm of skin, site unspecified	173.9	skin
unspecified malignant neoplasm of skin of upper limb, including shoulder	173.6	skin
kaposi's sarcoma, skin	176.0	skin
kaposi's sarcoma, unspecified site	176.9	unspecified
kaposi's sarcoma, soft tissue	176.1	other
unspecified malignant neoplasm of skin of trunk, except scrotum	173.5	skin
malignant neoplasm of connective and other soft tissue of lower limb, including hip	171.3	connective
unspecified malignant neoplasm of skin of trunk, except scrotum	173.5	skin
melanoma of skin, site unspecified	172.9	skin
malignant neoplasm of intestinal tract, part unspecified	159.0	unspecified
other malignant lymphomas, unspecified site, extranodal and solid organ sites	202.80	lymphoma
malignant neoplasm of bronchus and lung, unspecified	162.9	lung
reticulosarcoma, intra-abdominal lymph nodes	200.03	other
unspecified malignant neoplasm of skin of trunk, except scrotum	173.5	skin
unspecified malignant neoplasm of skin of upper limb, including shoulder	173.6	skin
unspecified malignant neoplasm of skin of other and unspecified parts of face	173.3	skin
unspecified malignant neoplasm of scalp and skin of neck	173.4	skin
malignant neoplasm of prostate	185	prostate
malignant neoplasm of bronchus and lung, unspecified	162.9	lung
malignant neoplasm of pancreas, part unspecified	157.9	pancreas
malignant neoplasm of nipple and areola of male breast	175.0	breast
malignant neoplasm of other and unspecified sites of male breast	175.9	breast
malignant neoplasm of upper-outer quadrant of female breast	174.4	breast
unspecified malignant neoplasm of skin of other and unspecified parts of face	173.3	skin
unspecified malignant neoplasm of eyelid, including canthus	173.1	unspecified
unspecified malignant neoplasm of skin of trunk, except scrotum	173.5	skin
unspecified malignant neoplasm of skin of upper limb, including shoulder	173.6	skin
unspecified malignant neoplasm of skin of lower limb, including hip	173.7	skin
unspecified malignant neoplasm of skin, site unspecified	173.9	skin
unspecified malignant neoplasm of skin of ear and external auditory canal	173.2	skin
malignant neoplasm of transverse colon	153.1	colorectal
other malignant neoplasm without specification of site	199.1	unspecified
malignant neoplasm of connective and other soft tissue, site unspecified	171.9	connective
malignant neoplasm of connective and other soft tissue of head, face, and neck	171.0	connective
malignant neoplasm of prostate	185	prostate
unspecified malignant neoplasm of skin of trunk, except scrotum	173.5	skin
malignant neoplasm of kidney, except pelvis	189.0	kidney
unspecified malignant neoplasm of skin of lower limb, including hip	173.7	skin
unspecified malignant neoplasm of skin of ear and external auditory canal	173.2	skin
unspecified malignant neoplasm of skin of other and unspecified parts of face	173.3	skin
unspecified malignant neoplasm of eyelid, including canthus	173.1	unspecified
malignant neoplasm of kidney, except pelvis	189.0	kidney
unspecified malignant neoplasm of skin of other and unspecified parts of face	173.3	skin
unspecified malignant neoplasm of skin of ear and external auditory canal	173.2	skin
unspecified malignant neoplasm of skin of upper limb, including shoulder	173.6	skin
unspecified malignant neoplasm of skin of other and unspecified parts of face	173.3	skin
unspecified malignant neoplasm of scalp and skin of neck	173.4	skin
unspecified malignant neoplasm of skin of upper limb, including shoulder	173.6	skin
unspecified malignant neoplasm of skin of ear and external auditory canal	173.2	skin
unspecified malignant neoplasm of skin of trunk, except scrotum	173.5	skin
unspecified malignant neoplasm of skin, site unspecified	173.9	skin
multiple myeloma, without mention of having achieved remission	203.00	myeloma
other malignant neoplasm without specification of site	199.1	unspecified
malignant neoplasm of descending colon	153.2	colorectal
malignant neoplasm of cervix uteri, unspecified site	180.9	gyn
unspecified malignant neoplasm of skin of trunk, except scrotum	173.5	skin
malignant neoplasm of other and unspecified testis	186.9	unspecified
unspecified malignant neoplasm of skin of lower limb, including hip	173.7	skin
unspecified malignant neoplasm of skin of upper limb, including shoulder	173.6	skin
malignant melanoma of skin of trunk, except scrotum	172.5	skin
malignant neoplasm of kidney, except pelvis	189.0	kidney
melanoma of skin, site unspecified	172.9	skin
malignant neoplasm of prostate	185	prostate
malignant neoplasm of breast (female), unspecified	174.9	breast
malignant neoplasm of bronchus and lung, unspecified	162.9	lung
malignant neoplasm of bladder, part unspecified	188.9	bladder
malignant neoplasm of other specified sites of bladder	188.8	bladder
malignant neoplasm of lateral wall of urinary bladder	188.2	bladder
malignant neoplasm of supraglottis	161.1	other
malignant neoplasm of larynx, unspecified	161.9	oral
malignant neoplasm of prostate	185	prostate
unspecified malignant neoplasm of scalp and skin of neck	173.4	skin
unspecified malignant neoplasm of skin of ear and external auditory canal	173.2	skin
unspecified malignant neoplasm of scalp and skin of neck	173.4	skin
unspecified malignant neoplasm of skin of upper limb, including shoulder	173.6	skin
unspecified malignant neoplasm of skin of other and unspecified parts of face	173.3	skin
unspecified malignant neoplasm of skin of trunk, except scrotum	173.5	skin
unspecified malignant neoplasm of scalp and skin of neck	173.4	skin
unspecified malignant neoplasm of skin, site unspecified	173.9	skin
malignant neoplasm of liver, primary	155.0	liver
malignant neoplasm of kidney, except pelvis	189.0	kidney
malignant neoplasm of parotid gland	142.0	parotid
unspecified malignant neoplasm of skin, site unspecified	173.9	skin
malignant neoplasm of kidney, except pelvis	189.0	kidney
malignant melanoma of skin of trunk, except scrotum	172.5	skin
malignant melanoma of skin of lower limb, including hip	172.7	skin
melanoma of skin, site unspecified	172.9	skin
unspecified malignant neoplasm of skin of other and unspecified parts of face	173.3	skin
unspecified malignant neoplasm of skin of upper limb, including shoulder	173.6	skin
unspecified malignant neoplasm of scalp and skin of neck	173.4	skin
unspecified malignant neoplasm of skin of upper limb, including shoulder	173.6	skin
unspecified malignant neoplasm of skin of lower limb, including hip	173.7	skin
malignant neoplasm of breast (female), unspecified	174.9	breast
unspecified malignant neoplasm of skin of other and unspecified parts of face	173.3	skin
unspecified malignant neoplasm of skin of trunk, except scrotum	173.5	skin
malignant neoplasm of central portion of female breast	174.1	breast
malignant neoplasm of nipple and areola of female breast	174.0	breast
malignant neoplasm of kidney, except pelvis	189.0	kidney
unspecified malignant neoplasm of skin of trunk, except scrotum	173.5	skin
malignant neoplasm of kidney, except pelvis	189.0	kidney
unspecified malignant neoplasm of skin of other and unspecified parts of face	173.3	skin
unspecified malignant neoplasm of scalp and skin of neck	173.4	skin
unspecified malignant neoplasm of skin, site unspecified	173.9	skin
unspecified malignant neoplasm of other specified sites of skin	173.8	skin
hodgkin's disease, nodular sclerosis, intrathoracic lymph nodes	201.52	lymphoma
hodgkin's disease, nodular sclerosis, lymph nodes of head, face, and neck	201.51	lymphoma
malignant neoplasm of lip, unspecified, vermilion border	140.9	oral
malignant neoplasm of upper lip, vermilion border	140.0	oral
unspecified malignant neoplasm of skin of upper limb, including shoulder	173.6	skin
malignant neoplasm of connective and other soft tissue, site unspecified	171.9	connective
unspecified malignant neoplasm of skin, site unspecified	173.9	skin
malignant neoplasm of other specified sites of urinary organs	189.8	unspecified
malignant neoplasm of bladder, part unspecified	188.9	bladder
other malignant neoplasm without specification of site	199.1	unspecified
malignant neoplasm of other specified sites of bladder	188.8	bladder
malignant neoplasm of dome of urinary bladder	188.1	bladder
malignant neoplasm of kidney, except pelvis	189.0	kidney
unspecified malignant neoplasm of skin of other and unspecified parts of face	173.3	skin
unspecified malignant neoplasm of skin of ear and external auditory canal	173.2	skin
malignant neoplasm of kidney, except pelvis	189.0	kidney
malignant melanoma of skin of upper limb, including shoulder	172.6	skin
unspecified malignant neoplasm of skin of lower limb, including hip	173.7	skin
malignant neoplasm of kidney, except pelvis	189.0	kidney
malignant neoplasm of connective and other soft tissue of thorax	171.4	connective
unspecified malignant neoplasm of skin of other and unspecified parts of face	173.3	skin
unspecified malignant neoplasm of scalp and skin of neck	173.4	skin
reticulosarcoma, unspecified site, extranodal and solid organ sites	200.00	unspecified
malignant melanoma of skin of eyelid, including canthus	172.1	skin
unspecified malignant neoplasm of skin of lower limb, including hip	173.7	skin
malignant neoplasm of kidney, except pelvis	189.0	kidney
malignant neoplasm of upper lobe, bronchus or lung	162.3	lung
malignant neoplasm of bronchus and lung, unspecified	162.9	lung
malignant neoplasm of prostate	185	prostate
malignant neoplasm of kidney, except pelvis	189.0	kidney
other malignant lymphomas, lymph nodes of head, face, and neck	202.81	lymphoma
other and unspecified malignant neoplasms of lymphoid and histiocytic tissue, unspecified site, extr	202.90	unspecified
unspecified malignant neoplasm of scalp and skin of neck	173.4	skin
unspecified malignant neoplasm of skin of other and unspecified parts of face	173.3	skin
unspecified malignant neoplasm of skin of other and unspecified parts of face	173.3	skin
malignant neoplasm of kidney, except pelvis	189.0	kidney
malignant neoplasm of colon, unspecified site	153.9	colorectal
acute myeloid leukemia, without mention of having achieved remission	205.00	leukemia
other malignant lymphomas, lymph nodes of multiple sites	202.88	lymphoma
malignant neoplasm of bronchus and lung, unspecified	162.9	lung
malignant neoplasm of upper lobe, bronchus or lung	162.3	lung
unspecified malignant neoplasm of skin of other and unspecified parts of face	173.3	skin
unspecified malignant neoplasm of scalp and skin of neck	173.4	skin
unspecified malignant neoplasm of skin of upper limb, including shoulder	173.6	skin
unspecified malignant neoplasm of skin, site unspecified	173.9	skin
unspecified malignant neoplasm of skin of ear and external auditory canal	173.2	skin
unspecified malignant neoplasm of skin of trunk, except scrotum	173.5	skin
other malignant lymphomas, lymph nodes of head, face, and neck	202.81	lymphoma
malignant neoplasm of liver, primary	155.0	liver
unspecified malignant neoplasm of skin of trunk, except scrotum	173.5	skin
unspecified malignant neoplasm of skin of other and unspecified parts of face	173.3	skin
malignant neoplasm of kidney, except pelvis	189.0	kidney
unspecified malignant neoplasm of skin of ear and external auditory canal	173.2	skin
unspecified malignant neoplasm of skin of other and unspecified parts of face	173.3	skin
unspecified malignant neoplasm of skin, site unspecified	173.9	skin
large cell lymphoma, unspecified site, extranodal and solid organ sites	200.70	lymphoma
large cell lymphoma, lymph nodes of head, face, and neck	200.71	lymphoma
primary central nervous system lymphoma, unspecified site, extranodal and solid organ sites	200.50	lymphoma
other malignant lymphomas, unspecified site, extranodal and solid organ sites	202.80	lymphoma
malignant neoplasm of vertebral column, excluding sacrum and coccyx	170.2	other
other and unspecified malignant neoplasms of lymphoid and histiocytic tissue, lymph nodes of head, f	202.91	unspecified
other malignant lymphomas, unspecified site, extranodal and solid organ sites	202.80	lymphoma
malignant neoplasm of liver, primary	155.0	liver
malignant neoplasm of liver, not specified as primary or secondary	155.2	liver
other malignant neoplasm without specification of site	199.1	unspecified
malignant neoplasm of intrahepatic bile ducts	155.1	liver
malignant neoplasm of liver, not specified as primary or secondary	155.2	liver
malignant neoplasm of liver, primary	155.0	liver
unspecified malignant neoplasm of skin of upper limb, including shoulder	173.6	skin
unspecified malignant neoplasm of skin of other and unspecified parts of face	173.3	skin
malignant neoplasm of kidney, except pelvis	189.0	kidney
unspecified malignant neoplasm of skin of other and unspecified parts of face	173.3	skin
unspecified malignant neoplasm of skin of other and unspecified parts of face	173.3	skin
unspecified malignant neoplasm of skin of ear and external auditory canal	173.2	skin
malignant melanoma of skin of ear and external auditory canal	172.2	skin
unspecified malignant neoplasm of scalp and skin of neck	173.4	skin
unspecified malignant neoplasm of skin, site unspecified	173.9	skin
unspecified malignant neoplasm of skin of trunk, except scrotum	173.5	skin
unspecified malignant neoplasm of skin of upper limb, including shoulder	173.6	skin
malignant neoplasm of kidney, except pelvis	189.0	kidney
unspecified malignant neoplasm of skin of upper limb, including shoulder	173.6	skin
unspecified malignant neoplasm of skin of trunk, except scrotum	173.5	skin
malignant neoplasm of prostate	185	prostate
unspecified malignant neoplasm of skin, site unspecified	173.9	skin
unspecified malignant neoplasm of skin of other and unspecified parts of face	173.3	skin
unspecified malignant neoplasm of skin of other and unspecified parts of face	173.3	skin
malignant neoplasm of liver, primary	155.0	liver
other malignant neoplasm without specification of site	199.1	unspecified
malignant neoplasm of prostate	185	prostate
malignant neoplasm of other and unspecified testis	186.9	unspecified
unspecified malignant neoplasm of scalp and skin of neck	173.4	skin
unspecified malignant neoplasm of skin of other and unspecified parts of face	173.3	skin
unspecified malignant neoplasm of skin of upper limb, including shoulder	173.6	skin
unspecified malignant neoplasm of skin of trunk, except scrotum	173.5	skin
unspecified malignant neoplasm of skin of other and unspecified parts of face	173.3	skin
hodgkin's disease, nodular sclerosis, unspecified site, extranodal and solid organ sites	201.50	lymphoma
malignant neoplasm of prostate	185	prostate
malignant neoplasm of bronchus and lung, unspecified	162.9	lung
malignant neoplasm of liver, primary	155.0	liver
unspecified malignant neoplasm of skin of upper limb, including shoulder	173.6	skin
malignant neoplasm of prostate	185	prostate
unspecified malignant neoplasm of skin of other and unspecified parts of face	173.3	skin
unspecified malignant neoplasm of eyelid, including canthus	173.1	unspecified
malignant neoplasm of esophagus, unspecified site	150.9	esophagus
malignant neoplasm of kidney, except pelvis	189.0	kidney
malignant neoplasm of colon, unspecified site	153.9	colorectal
unspecified malignant neoplasm of skin of trunk, except scrotum	173.5	skin
malignant neoplasm of anus, unspecified site	154.3	colorectal
malignant neoplasm of bronchus and lung, unspecified	162.9	lung
malignant neoplasm of liver, primary	155.0	liver
malignant neoplasm of bronchus and lung, unspecified	162.9	lung
malignant neoplasm of liver, not specified as primary or secondary	155.2	liver
unspecified malignant neoplasm of skin of trunk, except scrotum	173.5	skin
malignant neoplasm of jejunum	152.1	colorectal
other malignant lymphomas, unspecified site, extranodal and solid organ sites	202.80	lymphoma
burkitt's tumor or lymphoma, unspecified site, extranodal and solid organ sites	200.20	lymphoma
reticulosarcoma, unspecified site, extranodal and solid organ sites	200.00	unspecified
other malignant lymphomas, unspecified site, extranodal and solid organ sites	202.80	lymphoma
large cell lymphoma, unspecified site, extranodal and solid organ sites	200.70	lymphoma
other leukemia of unspecified cell type, without mention of having achieved remission	208.80	leukemia
unspecified malignant neoplasm of skin of trunk, except scrotum	173.5	skin
unspecified malignant neoplasm of scalp and skin of neck	173.4	skin
unspecified malignant neoplasm of skin of upper limb, including shoulder	173.6	skin
unspecified malignant neoplasm of skin of lower limb, including hip	173.7	skin
unspecified malignant neoplasm of skin, site unspecified	173.9	skin
malignant neoplasm of kidney, except pelvis	189.0	kidney
malignant neoplasm of liver, not specified as primary or secondary	155.2	liver
other malignant lymphomas, unspecified site, extranodal and solid organ sites	202.80	lymphoma
malignant neoplasm of connective and other soft tissue, site unspecified	171.9	connective
malignant neoplasm of colon, unspecified site	153.9	colorectal
malignant neoplasm of other specified sites of large intestine	153.8	colorectal
malignant neoplasm of rectosigmoid junction	154.0	colorectal
unspecified malignant neoplasm of skin of other and unspecified parts of face	173.3	skin
malignant neoplasm of prostate	185	prostate
unspecified malignant neoplasm of skin of other and unspecified parts of face	173.3	skin
malignant neoplasm of breast (female), unspecified	174.9	breast
malignant neoplasm of upper-outer quadrant of female breast	174.4	breast
unspecified malignant neoplasm of skin of other and unspecified parts of face	173.3	skin
unspecified malignant neoplasm of scalp and skin of neck	173.4	skin
unspecified malignant neoplasm of skin, site unspecified	173.9	skin
malignant neoplasm of parotid gland	142.0	parotid
malignant neoplasm of kidney, except pelvis	189.0	kidney
unspecified malignant neoplasm of skin of trunk, except scrotum	173.5	skin
unspecified malignant neoplasm of skin of upper limb, including shoulder	173.6	skin
unspecified malignant neoplasm of skin, site unspecified	173.9	skin
unspecified malignant neoplasm of skin of other and unspecified parts of face	173.3	skin
unspecified malignant neoplasm of skin of other and unspecified parts of face	173.3	skin
malignant neoplasm of colon, unspecified site	153.9	colorectal
other malignant lymphomas, unspecified site, extranodal and solid organ sites	202.80	lymphoma
malignant neoplasm of rectum	154.1	colorectal
malignant melanoma of skin of lower limb, including hip	172.7	skin
malignant neoplasm of lower lip, vermilion border	140.1	oral
unspecified malignant neoplasm of other specified sites of skin	173.8	skin
unspecified malignant neoplasm of scalp and skin of neck	173.4	skin
unspecified malignant neoplasm of skin of trunk, except scrotum	173.5	skin
unspecified malignant neoplasm of skin of other and unspecified parts of face	173.3	skin
unspecified malignant neoplasm of skin of upper limb, including shoulder	173.6	skin
malignant melanoma of skin of trunk, except scrotum	172.5	skin
malignant melanoma of skin of upper limb, including shoulder	172.6	skin
melanoma of skin, site unspecified	172.9	skin
unspecified malignant neoplasm of skin of other and unspecified parts of face	173.3	skin
malignant neoplasm of other specified sites of bladder	188.8	bladder
unspecified malignant neoplasm of skin of ear and external auditory canal	173.2	skin
other malignant lymphomas, lymph nodes of multiple sites	202.88	lymphoma
unspecified malignant neoplasm of skin of other and unspecified parts of face	173.3	skin
unspecified malignant neoplasm of skin, site unspecified	173.9	skin
malignant melanoma of skin of trunk, except scrotum	172.5	skin
malignant neoplasm of anus, unspecified site	154.3	colorectal
malignant melanoma of skin of trunk, except scrotum	172.5	skin
unspecified malignant neoplasm of skin of other and unspecified parts of face	173.3	skin
unspecified malignant neoplasm of skin of upper limb, including shoulder	173.6	skin
malignant neoplasm of lip, unspecified, vermilion border	140.9	oral
malignant neoplasm of bronchus and lung, unspecified	162.9	lung
acute lymphoid leukemia, without mention of having achieved remission	204.00	leukemia
malignant melanoma of skin of trunk, except scrotum	172.5	skin
melanoma of skin, site unspecified	172.9	skin
malignant neoplasm of breast (female), unspecified	174.9	breast
malignant neoplasm of anterior two-thirds of tongue, part unspecified	141.4	oral
malignant neoplasm of tongue, unspecified	141.9	oral
malignant neoplasm of tip and lateral border of tongue	141.2	oral
malignant neoplasm of dorsal surface of tongue	141.1	oral
malignant neoplasm of upper lobe, bronchus or lung	162.3	lung
malignant neoplasm of bronchus and lung, unspecified	162.9	lung
malignant neoplasm of bronchus and lung, unspecified	162.9	lung
malignant neoplasm of upper-outer quadrant of female breast	174.4	breast
malignant neoplasm of breast (female), unspecified	174.9	breast
chronic myeloid leukemia, without mention of having achieved remission	205.10	leukemia
chronic leukemia of unspecified cell type, without mention of having achieved remission	208.10	leukemia
unspecified leukemia, without mention of having achieved remission	208.90	leukemia
myeloid leukemia, unspecified, not having ach...	C92.90	leukemia
chronic myeloid leukemia, bcr/abl-positive, n...	C92.10	leukemia
malignant neoplasm of kidney, except pelvis	189.0	kidney
other malignant neoplasm without specification of site	199.1	unspecified
unspecified malignant neoplasm of skin, site unspecified	173.9	skin
unspecified malignant neoplasm of skin of trunk, except scrotum	173.5	skin
unspecified malignant neoplasm of skin of other and unspecified parts of face	173.3	skin
other malignant lymphomas, unspecified site, extranodal and solid organ sites	202.80	lymphoma
malignant neoplasm of gallbladder	156.0	bladder
malignant neoplasm of prostate	185	prostate
melanoma of skin, site unspecified	172.9	skin
malignant neoplasm of other and unspecified testis	186.9	unspecified
multiple myeloma, without mention of having achieved remission	203.00	myeloma
unspecified malignant neoplasm of skin of trunk, except scrotum	173.5	skin
unspecified malignant neoplasm of skin of upper limb, including shoulder	173.6	skin
unspecified malignant neoplasm of scalp and skin of neck	173.4	skin
malignant neoplasm of prostate	185	prostate
neoplasm of unspecified behavior of brain	D49.6	unspecified
unspecified malignant neoplasm of scalp and skin of neck	173.4	skin
multiple myeloma, without mention of having achieved remission	203.00	myeloma
malignant neoplasm of liver, primary	155.0	liver
malignant neoplasm of liver, not specified as primary or secondary	155.2	liver
myelodysplastic syndrome, unspecified	D46.9	unspecified
malignant neoplasm of breast (female), unspecified	174.9	breast
malignant neoplasm of liver, primary	155.0	liver
malignant neoplasm of intrahepatic bile ducts	155.1	liver
malignant neoplasm of biliary tract, part unspecified site	156.9	unspecified
malignant neoplasm of bladder, part unspecified	188.9	bladder
malignant neoplasm of liver, primary	155.0	liver
